# Supplementary material for: A dual‐function RNA balances carbon uptake and central metabolism in Vibrio cholerae
Source: EMBO J. 2021 Oct 6;40(24):e108542. doi: 10.15252/embj.2021108542 (PMC8672173; doi:10.15252/embj.2021108542)
Supplement: Supplementary file 3 — Source Data for Expanded View and Appendix [file EMBJ-40-e108542-s004.zip]

Archive with 9 entries (9 files):
- EMBOJ-2021-108542R_SourceDataForAppendixFigureS1B.pdf
- EMBOJ-2021-108542R_SourceDataForAppendixFigureS2.pdf
- EMBOJ-2021-108542R_SourceDataForAppendixFigureS4.pdf
- EMBOJ-2021-108542R_SourceDataForAppendixFigureS5A-B.pdf
- EMBOJ-2021-108542R_SourceDataForFigureEV1A-C.pdf
- EMBOJ-2021-108542R_SourceDataForFigureEV2B-C.pdf
- EMBOJ-2021-108542R_SourceDataForFigureEV3B-J.pdf
- EMBOJ-2021-108542R_SourceDataForFigureEV4A-F.pdf
- EMBOJ-2021-108542R_SourceDataForFigureEV5.pdf
